# Supplementary material for: A Review of the Nutritional Approach and the Role of Dietary Components in Children with Autism Spectrum Disorders in Light of the Latest Scientific Research
Source: Nutrients. 2023 Nov 21;15(23):4852. doi: 10.3390/nu15234852 (PMC10708497; doi:10.3390/nu15234852)
Supplement: Supplementary file 1 [file nutrients-15-04852-s001.zip]

Archive with 1 entries (1 files):
- nutrients-2664328-supplementary.pdf
